# Supplementary material for: State-Level Organization of Spontaneous Behavior and Its Association with Plasma Fatty-Acid Profiles in Healthy Rats
Source: Biology (Basel). 2026 Apr 16;15(8):619. doi: 10.3390/biology15080619 (PMC13112989; doi:10.3390/biology15080619)
Supplement: Supplementary file 1 [file biology-15-00619-s001.zip]

Archive with 1 entries (1 files):
- biology-4204559-supplementary.pdf
